# Supplementary material for: Extreme intraspecific divergence in mitochondrial haplotypes makes the threespine stickleback fish an emerging evolutionary mutant model for mito-nuclear interactions
Source: Front Genet. 2022 Sep 8;13:925786. doi: 10.3389/fgene.2022.925786 (PMC9499175; doi:10.3389/fgene.2022.925786)
Supplement: Supplementary file 1 [file Table2.XLSX]

## Sheet: Sheet1
Table S2. PCR parameters for mitogenomic amplicons
Primer name	Sequence 5' to 3'	Annealing Temperature
Mitochondria Set 1 Forward	TGGACCTAAAGCCATTGT	56°C
Mitochondria Set 1 Reverse	CATCTTCAGTGTTATGCT	56°C
Mitochondria Set 2 Forward	GACCCTGGGTTTCTTCGC	67°C
Mitochondria Set 2 Reverse	ACCGAGGGTATGAGGCCC	67°C
Mitochondria Set 3 Forward	GGCCTACCACATTCCCTC	64°C
Mitochondria Set 3 Reverse	ATTAGGGTGTGGTCGTGG	64°C
Mitochondria Set 4 Forward	CCGCTCTGTCACTTTCTT	60°C
Mitochondria Set 4 Reverse	CCTTGCATTCACTCGTAG	60°C
Mitochondria Set 5 Forward	GCTTTGACCCTCTAGGCT	62°C
Mitochondria Set 5 Reverse	GGGCCCTCCTCCTTACTT	62°C
