# Supplementary material for: Extreme intraspecific divergence in mitochondrial haplotypes makes the threespine stickleback fish an emerging evolutionary mutant model for mito-nuclear interactions
Source: Front Genet. 2022 Sep 8;13:925786. doi: 10.3389/fgene.2022.925786 (PMC9499175; doi:10.3389/fgene.2022.925786)
Supplement: Supplementary file 3 [file Table3.XLSX]

## Sheet: Sheet1
Table S3. DNA concentrations of each mitogenomic amplicon.
Collection Site	Mt Set 1*	Mt Set 2*	Mt Set 3*	Mt Set 4*	Mt Set 5*
High Ridge Lake, Alaska	116	65.4	3.78	68.8	25.2
Cushman Slough, Oregon	NA	NA	4.14	6.9	NA
Dean Creek, Oregon	27	31.8	NA	43.6	8.04
Dunawi Creek, Oregon	28.6	62	14.3	64.6	30.2
Eel Creek, Oregon	5.52	4.44	NA	12.5	NA
Green Island, Oregon	35.8	59.4	7.42	65.2	12.6
Harper Bridge, Oregon	11.9	50	13.1	56	23
Leaburg Dam, Oregon	50.4	64.8	10.9	53.8	28.8
Lily Lake, Oregon	10	12.8	9.12	NA	NA
Lynx Hollow, Oregon	29.4	50.6	2.16	38.8	20.2
Middle Fork Willamette River, Oregon	40.6	65.6	5.68	59.4	32.8
Millport Slough, Oregon	3.5	42	8.72	23.2	NA
Oxbow (McKenzie), Oregon	41	51.8	2.46	50	27.6
Page Road Umpqua River, Oregon	110	62	15.5	43.4	29.6
Paulina Lake, Oregon	12.2	11.3	3.96	16.1	4
Pistol Frog Pond, Oregon	3.42	42	NA	24.2	NA
Riverbend, Oregon	HIGH	59	NA	73.2	27.8
Sixes River, Oregon	9.16	21.6	NA	45.2	NA
South Pond Columbia River, Oregon	38	71.2	8.04	58.4	36.6
Sunriver, Oregon	2.1	NA	2.16	NA	NA
Tyee Slough, Oregon	37.2	63.2	13.7	58.6	39.8
Walterville Slough, Oregon	26.9	8.7	NA	35.8	NA
*DNA concentrations are in ng/uL, measured after amplification
NA indicates amplification failed
Amplicons are associated with pimers and PCR conditions in Table S2
HIGH = too much DNA to accurately quantify
