# Supplementary material for: Extreme intraspecific divergence in mitochondrial haplotypes makes the threespine stickleback fish an emerging evolutionary mutant model for mito-nuclear interactions
Source: Front Genet. 2022 Sep 8;13:925786. doi: 10.3389/fgene.2022.925786 (PMC9499175; doi:10.3389/fgene.2022.925786)
Supplement: Supplementary file 5 [file Table6.XLSX]

## Sheet: Sheet1
Table S6. Summary of Polymorphisms and Fixed differences in non protein-coding elements.
Gene	Length (bp)a	PTNPb	PENAc	Psharedd	Fe
12S-rRNA	946	5	6	0	9
16S-rRNA	1690	8	29	1	15
tRNA-Ala	69	0	0	0	0
tRNA-Arg	69	0	0	0	0
tRNA-Asn	73	0	0	0	0
tRNA-Asp	73	1	0	0	0
tRNA-Cys	65	1	1	0	1
tRNA-Gln	71	0	0	0	0
tRNA-Glu	70	0	0	0	0
tRNA-Gly	70	0	0	0	0
tRNA-His	68	0	1	0	0
tRNA-Ile	70	1	1	0	1
tRNA-Leu	74	0	0	0	0
tRNA-Leu-2*	73	0	0	0	0
tRNA-Lys	74	2	1	0	0
tRNA-Met	69	0	0	0	0
tRNA-Phe	68	0	2	0	0
tRNA-Pro	70	0	1	0	0
tRNA-Ser	71	0	0	0	0
tRNA-Ser-2*	68	1	0	0	0
tRNA-Thr	72	0	2	0	1
tRNA-Trp	70	0	1	0	0
tRNA-Tyr	70	1	0	0	0
tRNA-Val	72	0	1	0	0
a- lengths are based on the reference genome
b- Polymorphisms exclusive to TNP populations
c- Polymorphisms exclusive to ENA populations
d- Polymorphisms shared between TNP and ENA populations
e- Fixed differences between TNP and ENA populations
