# Supplementary material for: Extreme intraspecific divergence in mitochondrial haplotypes makes the threespine stickleback fish an emerging evolutionary mutant model for mito-nuclear interactions
Source: Front Genet. 2022 Sep 8;13:925786. doi: 10.3389/fgene.2022.925786 (PMC9499175; doi:10.3389/fgene.2022.925786)
Supplement: Supplementary file 6 [file Table4.XLSX]

## Sheet: Sheet1
Table S4. Tajima's D Test summary statistics.
Locus	D-TNPa	D-ENAb
ND1	-0.972(P>0.1)	0.611(P>0.1)
ND2	-0.775(P>0.1)	-0.631(P>0.1)
ND3	-1.295(P>0.1)	-0.933(P>0.1)
ND4	-0.959(P>0.1)	0.028(P>0.1)
ND4L	0.311(P>0.1)	NA
ND5	-0.457(P>0.1)	-0.338(P>0.1)
ND6	-1.011(P>0.1)	-0.447(P>0.1)
CytB	0.162(P>0.1)	-0.447(P>0.1)
COI	0.302(P>0.1)	-0.759(P>0.1)
COII	-1.233(P>0.1)	0.851(P>0.1)
COIII	-0.113(P>0.1)	-0.050(P>0.1)
ATPase6	-1.194(P>0.1)	1.032(P>0.1)
ATPase8	0.851(P>0.1)	-1.132(P>0.1)
12S-rRNA	-1.233(P>0.1)	NA
16S-rRNA	-0.144(P>0.1)	-1.233(P>0.1)
tRNA-Ala	NA	NA
tRNA-Arg	NA	NA
tRNA-Asn	NA	NA
tRNA-Asp	NA	NA
tRNA-Cys	-0.933(P>0.1)	1.393(P>0.1)
tRNA-Gln	NA	NA
tRNA-Glu	NA	-0.933(P>0.1)
tRNA-Gly	NA	NA
tRNA-His	NA	NA
tRNA-Ile	-0.933(P>0.1)	-0.933(P>0.1)
tRNA-Leu	NA	NA
tRNA-Leu-2*	NA	NA
tRNA-Lys	-1.132(P>0.1)	NA
tRNA-Met	NA	NA
tRNA-Phe	NA	NA
tRNA-Pro	NA	NA
tRNA-Ser	NA	NA
tRNA-Ser-2*	-0.933(P>0.1)	NA
tRNA-Thr	NA	NA
tRNA-Trp	NA	NA
tRNA-Tyr	NA	NA
tRNA-Val	NA	NA
* incidates the 3' copy of the element
a- Tajima's D statistic for TNP element
b- Tajima's D statistic for ENA element
NA- no polymorphisms Tajima's D cannot be calculated
