# Supplementary material for: Extreme intraspecific divergence in mitochondrial haplotypes makes the threespine stickleback fish an emerging evolutionary mutant model for mito-nuclear interactions
Source: Front Genet. 2022 Sep 8;13:925786. doi: 10.3389/fgene.2022.925786 (PMC9499175; doi:10.3389/fgene.2022.925786)
Supplement: Supplementary file 8 [file Table5.XLSX]

## Sheet: Sheet1
Table S5. Summary of heteroplasmic site statistics
Heterozygous site IDa	Location in Multiple Alignment (bp)	Alleles in other populations sequencedb	N populations with heterozygoius site	Population(s) with heterozygous site
S (G/C)	2060	G only	1	Denmark (BS28)
Y (C/T)	2955	C/T	1	Cushman Slough
R (A/G)	4247	A/G	1	Eel Creek
R (A/G)	4548	A only	1	Denmark (BS27)
K (G/T)	4601	G,T,A	1	Eel Creek
W (A/T)	4947	A,T	2	Riverbend, Walterville Slough
R (A/G)	5175	A/G	1	Pistol Frog Pond
R (A/G)	5323	A/G	1	Pistol Frog Pond
R (A/G)	5716	A/G	1	Eel Creek
W (A/T)	6591	A,T	1	Riverbend
W (A/T)	7073	A,T	1	Walterville Slough
R (A/G)	8501	A/G	1	Sunriver
R (A/G)	10217	A/G	1	Lily Lake
R (A/G)	10420	A/G	1	Cushman Slough
R (A/G)	10492	A/G	1	Walterville Slough
Y (C/T)	10555	C only	1	Pistol Frog Pond
Y (C/T)	11131	C only	1	Pistol Frog Pond
R (A/G)	11135	A only	1	Denmark (BS28)
R (A/G)	11263	A/G	3	Cushman Slough, Sixes River, Walterville Slough
R (A/G)	11392	A/G	3	Lily Lake, Pistol Frog Pond, Sunriver
Y (C/T)	11530	C only	1	Eel Creek
S (G/C)	11536	G/A	1	Pistol Frog Pond
R (A/G)	11650	A/G	5	Millport Slough, Pistol Frog Pond, Sixes River, Sunriver, Walterville Slough
M (A/C)	11680	C only	1	Eel Creek
R (A/G)	12054	A only	1	Lily Lake
R (A/G)	12254	A/G	5	Cushman Slough, Millport Slough, Sixes River, Sunriver, Walterville Slough
S (G/C)	12401	G/C/A/T	1	Walterville Slough
M (A/C)	12929	A only	1	Eel Creek
R (A/G)	13190	A/G	3	Cushman Slough, Sixes River, Sunriver
Y (C/T)	13621	T only	1	Eel Creek
Y (C/T)	14204	C/T	1	Cushman Slough
R (A/G)	14215	A/G	1	Cushman Slough
R (A/G)	14729	A/G	1	Cushman Slough
a- indicates the identity of the heterozygous site based on IUPAC nomenclature. In parentheses are the two alleles making up the heterozygous site.
b - indicates the alleles present in populations sampled without heterozygous sites
