# Supplementary material for: Extreme intraspecific divergence in mitochondrial haplotypes makes the threespine stickleback fish an emerging evolutionary mutant model for mito-nuclear interactions
Source: Front Genet. 2022 Sep 8;13:925786. doi: 10.3389/fgene.2022.925786 (PMC9499175; doi:10.3389/fgene.2022.925786)
Supplement: Supplementary file 9 [file Table7.XLSX]

## Sheet: 220610_Supplemental _Table8_FIX
Table S8. ANOVA comparing percent seqeunce identity across OXPHOS complexes
Comparison	diffa	lowerb	upperc	p adjd
ComplexIII-ComplexI	1.00182	0.916385	1.08725	1.53e-11
ComplexIV-ComplexI	1.73273	1.64729	1.81816	1.53e-11
ComplexV-ComplexI	0.809091	0.723657	0.894524	1.53e-11
ComplexIV-ComplexIII	0.730909	0.645476	0.816343	1.53e-11
ComplexV-ComplexIII	-0.192727	-0.278161	-0.107294	7.56e-07
ComplexV-ComplexIV	-0.923636	-1.00907	-0.838203	1.53e-11
a- mean difference
b- lower bound 95% confidence interval
c- upper bound 95% confidence interval
d- P value adjusted using Tukey's post hoc test
