# Supplementary material for: Extreme intraspecific divergence in mitochondrial haplotypes makes the threespine stickleback fish an emerging evolutionary mutant model for mito-nuclear interactions
Source: Front Genet. 2022 Sep 8;13:925786. doi: 10.3389/fgene.2022.925786 (PMC9499175; doi:10.3389/fgene.2022.925786)
Supplement: Supplementary file 10 [file Table8.XLSX]

## Sheet: 220610_Supplemental_Table7_FIXE
Table S7. Anova comparing sequence identity between all mitogenomic elements.
Comparison	diffa	lowerb	upperc	p adjd
ATPase8-ATPase6	1.03273	0.718562	1.34689	0
COI-ATPase6	0.776364	0.462198	1.09053	0
COII-ATPase6	1.85864	1.54447	2.1728	0
COIII-ATPase6	1.00364	0.689471	1.3178	0
CytB-ATPase6	0.352727	0.0385621	0.666892	0.00847911
ND1-ATPase6	-0.584091	-0.898256	-0.269926	0
ND2-ATPase6	-1.00591	-1.32007	-0.691744	0
ND3-ATPase6	1.08545	0.771289	1.39962	0
ND4-ATPase6	-0.429091	-0.743256	-0.114926	0.000110284
ND5-ATPase6	-0.572727	-0.886892	-0.258562	0
ND6-ATPase6	-2.335	-2.64917	-2.02083	0
rRNA12S-ATPase6	2.79227	2.47811	3.10644	0
rRNA16S-ATPase6	2.48136	2.1672	2.79553	0
tRNAAla-ATPase6	3.84727	3.53311	4.16144	0
tRNAArg-ATPase6	4.01182	3.69765	4.32598	0
tRNAAsn-ATPase6	4.01182	3.69765	4.32598	0
tRNAAsp-ATPase6	2.64182	2.32765	2.95598	0
tRNACys-ATPase6	-0.608182	-0.922347	-0.294017	0
tRNAGln-ATPase6	4.01182	3.69765	4.32598	0
tRNAGlu-ATPase6	4.01182	3.69765	4.32598	0
tRNAGly-ATPase6	4.01182	3.69765	4.32598	0
tRNAHis-ATPase6	3.945	3.63083	4.25917	0
tRNAIle-ATPase6	2.51682	2.20265	2.83098	0
tRNALeu-ATPase6	4.01182	3.69765	4.32598	0
tRNALeu2-ATPase6	4.01182	3.69765	4.32598	0
tRNALys-ATPase6	2.53909	2.22493	2.85326	0
tRNAMet-ATPase6	4.01182	3.69765	4.32598	0
tRNAPhe-ATPase6	3.74455	3.43038	4.05871	0
tRNAPro-ATPase6	2.71182	2.39765	3.02598	0
tRNASer-ATPase6	3.53136	3.2172	3.84553	0
tRNASer2-ATPase6	4.01182	3.69765	4.32598	0
tRNAThr-ATPase6	2.49545	2.18129	2.80962	0
tRNATrp-ATPase6	3.94682	3.63265	4.26098	0
tRNATyr-ATPase6	2.58182	2.26765	2.89598	0
tRNAVal-ATPase6	3.69591	3.38174	4.01007	0
COI-ATPase8	-0.256364	-0.570529	0.0578015	0.356423
COII-ATPase8	0.825909	0.511744	1.14007	0
COIII-ATPase8	-0.0290909	-0.343256	0.285074	1
CytB-ATPase8	-0.68	-0.994165	-0.365835	0
ND1-ATPase8	-1.61682	-1.93098	-1.30265	0
ND2-ATPase8	-2.03864	-2.3528	-1.72447	0
ND3-ATPase8	0.0527273	-0.261438	0.366892	1
ND4-ATPase8	-1.46182	-1.77598	-1.14765	0
ND5-ATPase8	-1.60545	-1.91962	-1.29129	0
ND6-ATPase8	-3.36773	-3.68189	-3.05356	0
rRNA12S-ATPase8	1.75955	1.44538	2.07371	0
rRNA16S-ATPase8	1.44864	1.13447	1.7628	0
tRNAAla-ATPase8	2.81455	2.50038	3.12871	0
tRNAArg-ATPase8	2.97909	2.66493	3.29326	0
tRNAAsn-ATPase8	2.97909	2.66493	3.29326	0
tRNAAsp-ATPase8	1.60909	1.29493	1.92326	0
tRNACys-ATPase8	-1.64091	-1.95507	-1.32674	0
tRNAGln-ATPase8	2.97909	2.66493	3.29326	0
tRNAGlu-ATPase8	2.97909	2.66493	3.29326	0
tRNAGly-ATPase8	2.97909	2.66493	3.29326	0
tRNAHis-ATPase8	2.91227	2.59811	3.22644	0
tRNAIle-ATPase8	1.48409	1.16993	1.79826	0
tRNALeu-ATPase8	2.97909	2.66493	3.29326	0
tRNALeu2-ATPase8	2.97909	2.66493	3.29326	0
tRNALys-ATPase8	1.50636	1.1922	1.82053	0
tRNAMet-ATPase8	2.97909	2.66493	3.29326	0
tRNAPhe-ATPase8	2.71182	2.39765	3.02598	0
tRNAPro-ATPase8	1.67909	1.36493	1.99326	0
tRNASer-ATPase8	2.49864	2.18447	2.8128	0
tRNASer2-ATPase8	2.97909	2.66493	3.29326	0
tRNAThr-ATPase8	1.46273	1.14856	1.77689	0
tRNATrp-ATPase8	2.91409	2.59993	3.22826	0
tRNATyr-ATPase8	1.54909	1.23493	1.86326	0
tRNAVal-ATPase8	2.66318	2.34902	2.97735	0
COII-COI	1.08227	0.768108	1.39644	0
COIII-COI	0.227273	-0.0868924	0.541438	0.647156
CytB-COI	-0.423636	-0.737802	-0.109471	0.000155247
ND1-COI	-1.36045	-1.67462	-1.04629	0
ND2-COI	-1.78227	-2.09644	-1.46811	0
ND3-COI	0.309091	-0.00507425	0.623256	0.0615933
ND4-COI	-1.20545	-1.51962	-0.891289	0
ND5-COI	-1.34909	-1.66326	-1.03493	0
ND6-COI	-3.11136	-3.42553	-2.7972	0
rRNA12S-COI	2.01591	1.70174	2.33007	0
rRNA16S-COI	1.705	1.39083	2.01917	0
tRNAAla-COI	3.07091	2.75674	3.38507	0
tRNAArg-COI	3.23545	2.92129	3.54962	0
tRNAAsn-COI	3.23545	2.92129	3.54962	0
tRNAAsp-COI	1.86545	1.55129	2.17962	0
tRNACys-COI	-1.38455	-1.69871	-1.07038	0
tRNAGln-COI	3.23545	2.92129	3.54962	0
tRNAGlu-COI	3.23545	2.92129	3.54962	0
tRNAGly-COI	3.23545	2.92129	3.54962	0
tRNAHis-COI	3.16864	2.85447	3.4828	0
tRNAIle-COI	1.74045	1.42629	2.05462	0
tRNALeu-COI	3.23545	2.92129	3.54962	0
tRNALeu2-COI	3.23545	2.92129	3.54962	0
tRNALys-COI	1.76273	1.44856	2.07689	0
tRNAMet-COI	3.23545	2.92129	3.54962	0
tRNAPhe-COI	2.96818	2.65402	3.28235	0
tRNAPro-COI	1.93545	1.62129	2.24962	0
tRNASer-COI	2.755	2.44083	3.06917	0
tRNASer2-COI	3.23545	2.92129	3.54962	0
tRNAThr-COI	1.71909	1.40493	2.03326	0
tRNATrp-COI	3.17045	2.85629	3.48462	0
tRNATyr-COI	1.80545	1.49129	2.11962	0
tRNAVal-COI	2.91955	2.60538	3.23371	0
COIII-COII	-0.855	-1.16917	-0.540835	0
CytB-COII	-1.50591	-1.82007	-1.19174	0
ND1-COII	-2.44273	-2.75689	-2.12856	0
ND2-COII	-2.86455	-3.17871	-2.55038	0
ND3-COII	-0.773182	-1.08735	-0.459017	0
ND4-COII	-2.28773	-2.60189	-1.97356	0
ND5-COII	-2.43136	-2.74553	-2.1172	0
ND6-COII	-4.19364	-4.5078	-3.87947	0
rRNA12S-COII	0.933636	0.619471	1.2478	0
rRNA16S-COII	0.622727	0.308562	0.936892	0
tRNAAla-COII	1.98864	1.67447	2.3028	0
tRNAArg-COII	2.15318	1.83902	2.46735	0
tRNAAsn-COII	2.15318	1.83902	2.46735	0
tRNAAsp-COII	0.783182	0.469017	1.09735	0
tRNACys-COII	-2.46682	-2.78098	-2.15265	0
tRNAGln-COII	2.15318	1.83902	2.46735	0
tRNAGlu-COII	2.15318	1.83902	2.46735	0
tRNAGly-COII	2.15318	1.83902	2.46735	0
tRNAHis-COII	2.08636	1.7722	2.40053	0
tRNAIle-COII	0.658182	0.344017	0.972347	0
tRNALeu-COII	2.15318	1.83902	2.46735	0
tRNALeu2-COII	2.15318	1.83902	2.46735	0
tRNALys-COII	0.680455	0.366289	0.99462	0
tRNAMet-COII	2.15318	1.83902	2.46735	0
tRNAPhe-COII	1.88591	1.57174	2.20007	0
tRNAPro-COII	0.853182	0.539017	1.16735	0
tRNASer-COII	1.67273	1.35856	1.98689	0
tRNASer2-COII	2.15318	1.83902	2.46735	0
tRNAThr-COII	0.636818	0.322653	0.950983	0
tRNATrp-COII	2.08818	1.77402	2.40235	0
tRNATyr-COII	0.723182	0.409017	1.03735	0
tRNAVal-COII	1.83727	1.52311	2.15144	0
CytB-COIII	-0.650909	-0.965074	-0.336744	0
ND1-COIII	-1.58773	-1.90189	-1.27356	0
ND2-COIII	-2.00955	-2.32371	-1.69538	0
ND3-COIII	0.0818182	-0.232347	0.395983	1
ND4-COIII	-1.43273	-1.74689	-1.11856	0
ND5-COIII	-1.57636	-1.89053	-1.2622	0
ND6-COIII	-3.33864	-3.6528	-3.02447	0
rRNA12S-COIII	1.78864	1.47447	2.1028	0
rRNA16S-COIII	1.47773	1.16356	1.79189	0
tRNAAla-COIII	2.84364	2.52947	3.1578	0
tRNAArg-COIII	3.00818	2.69402	3.32235	0
tRNAAsn-COIII	3.00818	2.69402	3.32235	0
tRNAAsp-COIII	1.63818	1.32402	1.95235	0
tRNACys-COIII	-1.61182	-1.92598	-1.29765	0
tRNAGln-COIII	3.00818	2.69402	3.32235	0
tRNAGlu-COIII	3.00818	2.69402	3.32235	0
tRNAGly-COIII	3.00818	2.69402	3.32235	0
tRNAHis-COIII	2.94136	2.6272	3.25553	0
tRNAIle-COIII	1.51318	1.19902	1.82735	0
tRNALeu-COIII	3.00818	2.69402	3.32235	0
tRNALeu2-COIII	3.00818	2.69402	3.32235	0
tRNALys-COIII	1.53545	1.22129	1.84962	0
tRNAMet-COIII	3.00818	2.69402	3.32235	0
tRNAPhe-COIII	2.74091	2.42674	3.05507	0
tRNAPro-COIII	1.70818	1.39402	2.02235	0
tRNASer-COIII	2.52773	2.21356	2.84189	0
tRNASer2-COIII	3.00818	2.69402	3.32235	0
tRNAThr-COIII	1.49182	1.17765	1.80598	0
tRNATrp-COIII	2.94318	2.62902	3.25735	0
tRNATyr-COIII	1.57818	1.26402	1.89235	0
tRNAVal-COIII	2.69227	2.37811	3.00644	0
ND1-CytB	-0.936818	-1.25098	-0.622653	0
ND2-CytB	-1.35864	-1.6728	-1.04447	0
ND3-CytB	0.732727	0.418562	1.04689	0
ND4-CytB	-0.781818	-1.09598	-0.467653	0
ND5-CytB	-0.925455	-1.23962	-0.611289	0
ND6-CytB	-2.68773	-3.00189	-2.37356	0
rRNA12S-CytB	2.43955	2.12538	2.75371	0
rRNA16S-CytB	2.12864	1.81447	2.4428	0
tRNAAla-CytB	3.49455	3.18038	3.80871	0
tRNAArg-CytB	3.65909	3.34493	3.97326	0
tRNAAsn-CytB	3.65909	3.34493	3.97326	0
tRNAAsp-CytB	2.28909	1.97493	2.60326	0
tRNACys-CytB	-0.960909	-1.27507	-0.646744	0
tRNAGln-CytB	3.65909	3.34493	3.97326	0
tRNAGlu-CytB	3.65909	3.34493	3.97326	0
tRNAGly-CytB	3.65909	3.34493	3.97326	0
tRNAHis-CytB	3.59227	3.27811	3.90644	0
tRNAIle-CytB	2.16409	1.84993	2.47826	0
tRNALeu-CytB	3.65909	3.34493	3.97326	0
tRNALeu2-CytB	3.65909	3.34493	3.97326	0
tRNALys-CytB	2.18636	1.8722	2.50053	0
tRNAMet-CytB	3.65909	3.34493	3.97326	0
tRNAPhe-CytB	3.39182	3.07765	3.70598	0
tRNAPro-CytB	2.35909	2.04493	2.67326	0
tRNASer-CytB	3.17864	2.86447	3.4928	0
tRNASer2-CytB	3.65909	3.34493	3.97326	0
tRNAThr-CytB	2.14273	1.82856	2.45689	0
tRNATrp-CytB	3.59409	3.27993	3.90826	0
tRNATyr-CytB	2.22909	1.91493	2.54326	0
tRNAVal-CytB	3.34318	3.02902	3.65735	0
ND2-ND1	-0.421818	-0.735983	-0.107653	0.000173815
ND3-ND1	1.66955	1.35538	1.98371	0
ND4-ND1	0.155	-0.159165	0.469165	0.996218
ND5-ND1	0.0113636	-0.302802	0.325529	1
ND6-ND1	-1.75091	-2.06507	-1.43674	0
rRNA12S-ND1	3.37636	3.0622	3.69053	0
rRNA16S-ND1	3.06545	2.75129	3.37962	0
tRNAAla-ND1	4.43136	4.1172	4.74553	0
tRNAArg-ND1	4.59591	4.28174	4.91007	0
tRNAAsn-ND1	4.59591	4.28174	4.91007	0
tRNAAsp-ND1	3.22591	2.91174	3.54007	0
tRNACys-ND1	-0.0240909	-0.338256	0.290074	1
tRNAGln-ND1	4.59591	4.28174	4.91007	0
tRNAGlu-ND1	4.59591	4.28174	4.91007	0
tRNAGly-ND1	4.59591	4.28174	4.91007	0
tRNAHis-ND1	4.52909	4.21493	4.84326	0
tRNAIle-ND1	3.10091	2.78674	3.41507	0
tRNALeu-ND1	4.59591	4.28174	4.91007	0
tRNALeu2-ND1	4.59591	4.28174	4.91007	0
tRNALys-ND1	3.12318	2.80902	3.43735	0
tRNAMet-ND1	4.59591	4.28174	4.91007	0
tRNAPhe-ND1	4.32864	4.01447	4.6428	0
tRNAPro-ND1	3.29591	2.98174	3.61007	0
tRNASer-ND1	4.11545	3.80129	4.42962	0
tRNASer2-ND1	4.59591	4.28174	4.91007	0
tRNAThr-ND1	3.07955	2.76538	3.39371	0
tRNATrp-ND1	4.53091	4.21674	4.84507	0
tRNATyr-ND1	3.16591	2.85174	3.48007	0
tRNAVal-ND1	4.28	3.96583	4.59417	0
ND3-ND2	2.09136	1.7772	2.40553	0
ND4-ND2	0.576818	0.262653	0.890983	0
ND5-ND2	0.433182	0.119017	0.747347	8.51e-05
ND6-ND2	-1.32909	-1.64326	-1.01493	0
rRNA12S-ND2	3.79818	3.48402	4.11235	0
rRNA16S-ND2	3.48727	3.17311	3.80144	0
tRNAAla-ND2	4.85318	4.53902	5.16735	0
tRNAArg-ND2	5.01773	4.70356	5.33189	0
tRNAAsn-ND2	5.01773	4.70356	5.33189	0
tRNAAsp-ND2	3.64773	3.33356	3.96189	0
tRNACys-ND2	0.397727	0.0835621	0.711892	0.000739301
tRNAGln-ND2	5.01773	4.70356	5.33189	0
tRNAGlu-ND2	5.01773	4.70356	5.33189	0
tRNAGly-ND2	5.01773	4.70356	5.33189	0
tRNAHis-ND2	4.95091	4.63674	5.26507	0
tRNAIle-ND2	3.52273	3.20856	3.83689	0
tRNALeu-ND2	5.01773	4.70356	5.33189	0
tRNALeu2-ND2	5.01773	4.70356	5.33189	0
tRNALys-ND2	3.545	3.23083	3.85917	0
tRNAMet-ND2	5.01773	4.70356	5.33189	0
tRNAPhe-ND2	4.75045	4.43629	5.06462	0
tRNAPro-ND2	3.71773	3.40356	4.03189	0
tRNASer-ND2	4.53727	4.22311	4.85144	0
tRNASer2-ND2	5.01773	4.70356	5.33189	0
tRNAThr-ND2	3.50136	3.1872	3.81553	0
tRNATrp-ND2	4.95273	4.63856	5.26689	0
tRNATyr-ND2	3.58773	3.27356	3.90189	0
tRNAVal-ND2	4.70182	4.38765	5.01598	0
ND4-ND3	-1.51455	-1.82871	-1.20038	0
ND5-ND3	-1.65818	-1.97235	-1.34402	0
ND6-ND3	-3.42045	-3.73462	-3.10629	0
rRNA12S-ND3	1.70682	1.39265	2.02098	0
rRNA16S-ND3	1.39591	1.08174	1.71007	0
tRNAAla-ND3	2.76182	2.44765	3.07598	0
tRNAArg-ND3	2.92636	2.6122	3.24053	0
tRNAAsn-ND3	2.92636	2.6122	3.24053	0
tRNAAsp-ND3	1.55636	1.2422	1.87053	0
tRNACys-ND3	-1.69364	-2.0078	-1.37947	0
tRNAGln-ND3	2.92636	2.6122	3.24053	0
tRNAGlu-ND3	2.92636	2.6122	3.24053	0
tRNAGly-ND3	2.92636	2.6122	3.24053	0
tRNAHis-ND3	2.85955	2.54538	3.17371	0
tRNAIle-ND3	1.43136	1.1172	1.74553	0
tRNALeu-ND3	2.92636	2.6122	3.24053	0
tRNALeu2-ND3	2.92636	2.6122	3.24053	0
tRNALys-ND3	1.45364	1.13947	1.7678	0
tRNAMet-ND3	2.92636	2.6122	3.24053	0
tRNAPhe-ND3	2.65909	2.34493	2.97326	0
tRNAPro-ND3	1.62636	1.3122	1.94053	0
tRNASer-ND3	2.44591	2.13174	2.76007	0
tRNASer2-ND3	2.92636	2.6122	3.24053	0
tRNAThr-ND3	1.41	1.09583	1.72417	0
tRNATrp-ND3	2.86136	2.5472	3.17553	0
tRNATyr-ND3	1.49636	1.1822	1.81053	0
tRNAVal-ND3	2.61045	2.29629	2.92462	0
ND5-ND4	-0.143636	-0.457802	0.170529	0.999051
ND6-ND4	-1.90591	-2.22007	-1.59174	0
rRNA12S-ND4	3.22136	2.9072	3.53553	0
rRNA16S-ND4	2.91045	2.59629	3.22462	0
tRNAAla-ND4	4.27636	3.9622	4.59053	0
tRNAArg-ND4	4.44091	4.12674	4.75507	0
tRNAAsn-ND4	4.44091	4.12674	4.75507	0
tRNAAsp-ND4	3.07091	2.75674	3.38507	0
tRNACys-ND4	-0.179091	-0.493256	0.135074	0.965881
tRNAGln-ND4	4.44091	4.12674	4.75507	0
tRNAGlu-ND4	4.44091	4.12674	4.75507	0
tRNAGly-ND4	4.44091	4.12674	4.75507	0
tRNAHis-ND4	4.37409	4.05993	4.68826	0
tRNAIle-ND4	2.94591	2.63174	3.26007	0
tRNALeu-ND4	4.44091	4.12674	4.75507	0
tRNALeu2-ND4	4.44091	4.12674	4.75507	0
tRNALys-ND4	2.96818	2.65402	3.28235	0
tRNAMet-ND4	4.44091	4.12674	4.75507	0
tRNAPhe-ND4	4.17364	3.85947	4.4878	0
tRNAPro-ND4	3.14091	2.82674	3.45507	0
tRNASer-ND4	3.96045	3.64629	4.27462	0
tRNASer2-ND4	4.44091	4.12674	4.75507	0
tRNAThr-ND4	2.92455	2.61038	3.23871	0
tRNATrp-ND4	4.37591	4.06174	4.69007	0
tRNATyr-ND4	3.01091	2.69674	3.32507	0
tRNAVal-ND4	4.125	3.81083	4.43917	0
ND6-ND5	-1.76227	-2.07644	-1.44811	0
rRNA12S-ND5	3.365	3.05083	3.67917	0
rRNA16S-ND5	3.05409	2.73993	3.36826	0
tRNAAla-ND5	4.42	4.10583	4.73417	0
tRNAArg-ND5	4.58455	4.27038	4.89871	0
tRNAAsn-ND5	4.58455	4.27038	4.89871	0
tRNAAsp-ND5	3.21455	2.90038	3.52871	0
tRNACys-ND5	-0.0354545	-0.34962	0.278711	1
tRNAGln-ND5	4.58455	4.27038	4.89871	0
tRNAGlu-ND5	4.58455	4.27038	4.89871	0
tRNAGly-ND5	4.58455	4.27038	4.89871	0
tRNAHis-ND5	4.51773	4.20356	4.83189	0
tRNAIle-ND5	3.08955	2.77538	3.40371	0
tRNALeu-ND5	4.58455	4.27038	4.89871	0
tRNALeu2-ND5	4.58455	4.27038	4.89871	0
tRNALys-ND5	3.11182	2.79765	3.42598	0
tRNAMet-ND5	4.58455	4.27038	4.89871	0
tRNAPhe-ND5	4.31727	4.00311	4.63144	0
tRNAPro-ND5	3.28455	2.97038	3.59871	0
tRNASer-ND5	4.10409	3.78993	4.41826	0
tRNASer2-ND5	4.58455	4.27038	4.89871	0
tRNAThr-ND5	3.06818	2.75402	3.38235	0
tRNATrp-ND5	4.51955	4.20538	4.83371	0
tRNATyr-ND5	3.15455	2.84038	3.46871	0
tRNAVal-ND5	4.26864	3.95447	4.5828	0
rRNA12S-ND6	5.12727	4.81311	5.44144	0
rRNA16S-ND6	4.81636	4.5022	5.13053	0
tRNAAla-ND6	6.18227	5.86811	6.49644	0
tRNAArg-ND6	6.34682	6.03265	6.66098	0
tRNAAsn-ND6	6.34682	6.03265	6.66098	0
tRNAAsp-ND6	4.97682	4.66265	5.29098	0
tRNACys-ND6	1.72682	1.41265	2.04098	0
tRNAGln-ND6	6.34682	6.03265	6.66098	0
tRNAGlu-ND6	6.34682	6.03265	6.66098	0
tRNAGly-ND6	6.34682	6.03265	6.66098	0
tRNAHis-ND6	6.28	5.96583	6.59417	0
tRNAIle-ND6	4.85182	4.53765	5.16598	0
tRNALeu-ND6	6.34682	6.03265	6.66098	0
tRNALeu2-ND6	6.34682	6.03265	6.66098	0
tRNALys-ND6	4.87409	4.55993	5.18826	0
tRNAMet-ND6	6.34682	6.03265	6.66098	0
tRNAPhe-ND6	6.07955	5.76538	6.39371	0
tRNAPro-ND6	5.04682	4.73265	5.36098	0
tRNASer-ND6	5.86636	5.5522	6.18053	0
tRNASer2-ND6	6.34682	6.03265	6.66098	0
tRNAThr-ND6	4.83045	4.51629	5.14462	0
tRNATrp-ND6	6.28182	5.96765	6.59598	0
tRNATyr-ND6	4.91682	4.60265	5.23098	0
tRNAVal-ND6	6.03091	5.71674	6.34507	0
rRNA16S-rRNA12S	-0.310909	-0.625074	0.00325607	0.0571999
tRNAAla-rRNA12S	1.055	0.740835	1.36917	0
tRNAArg-rRNA12S	1.21955	0.90538	1.53371	0
tRNAAsn-rRNA12S	1.21955	0.90538	1.53371	0
tRNAAsp-rRNA12S	-0.150455	-0.46462	0.163711	0.997758
tRNACys-rRNA12S	-3.40045	-3.71462	-3.08629	0
tRNAGln-rRNA12S	1.21955	0.90538	1.53371	0
tRNAGlu-rRNA12S	1.21955	0.90538	1.53371	0
tRNAGly-rRNA12S	1.21955	0.90538	1.53371	0
tRNAHis-rRNA12S	1.15273	0.838562	1.46689	0
tRNAIle-rRNA12S	-0.275455	-0.58962	0.0387106	0.207186
tRNALeu-rRNA12S	1.21955	0.90538	1.53371	0
tRNALeu2-rRNA12S	1.21955	0.90538	1.53371	0
tRNALys-rRNA12S	-0.253182	-0.567347	0.0609833	0.385766
tRNAMet-rRNA12S	1.21955	0.90538	1.53371	0
tRNAPhe-rRNA12S	0.952273	0.638108	1.26644	0
tRNAPro-rRNA12S	-0.0804545	-0.39462	0.233711	1
tRNASer-rRNA12S	0.739091	0.424926	1.05326	0
tRNASer2-rRNA12S	1.21955	0.90538	1.53371	0
tRNAThr-rRNA12S	-0.296818	-0.610983	0.017347	0.0993231
tRNATrp-rRNA12S	1.15455	0.84038	1.46871	0
tRNATyr-rRNA12S	-0.210455	-0.52462	0.103711	0.802122
tRNAVal-rRNA12S	0.903636	0.589471	1.2178	0
tRNAAla-rRNA16S	1.36591	1.05174	1.68007	0
tRNAArg-rRNA16S	1.53045	1.21629	1.84462	0
tRNAAsn-rRNA16S	1.53045	1.21629	1.84462	0
tRNAAsp-rRNA16S	0.160455	-0.153711	0.47462	0.993254
tRNACys-rRNA16S	-3.08955	-3.40371	-2.77538	0
tRNAGln-rRNA16S	1.53045	1.21629	1.84462	0
tRNAGlu-rRNA16S	1.53045	1.21629	1.84462	0
tRNAGly-rRNA16S	1.53045	1.21629	1.84462	0
tRNAHis-rRNA16S	1.46364	1.14947	1.7778	0
tRNAIle-rRNA16S	0.0354545	-0.278711	0.34962	1
tRNALeu-rRNA16S	1.53045	1.21629	1.84462	0
tRNALeu2-rRNA16S	1.53045	1.21629	1.84462	0
tRNALys-rRNA16S	0.0577273	-0.256438	0.371892	1
tRNAMet-rRNA16S	1.53045	1.21629	1.84462	0
tRNAPhe-rRNA16S	1.26318	0.949017	1.57735	0
tRNAPro-rRNA16S	0.230455	-0.0837106	0.54462	0.614848
tRNASer-rRNA16S	1.05	0.735835	1.36417	0
tRNASer2-rRNA16S	1.53045	1.21629	1.84462	0
tRNAThr-rRNA16S	0.0140909	-0.300074	0.328256	1
tRNATrp-rRNA16S	1.46545	1.15129	1.77962	0
tRNATyr-rRNA16S	0.100455	-0.213711	0.41462	1
tRNAVal-rRNA16S	1.21455	0.90038	1.52871	0
tRNAArg-tRNAAla	0.164545	-0.14962	0.478711	0.989927
tRNAAsn-tRNAAla	0.164545	-0.14962	0.478711	0.989927
tRNAAsp-tRNAAla	-1.20545	-1.51962	-0.891289	0
tRNACys-tRNAAla	-4.45545	-4.76962	-4.14129	0
tRNAGln-tRNAAla	0.164545	-0.14962	0.478711	0.989927
tRNAGlu-tRNAAla	0.164545	-0.14962	0.478711	0.989927
tRNAGly-tRNAAla	0.164545	-0.14962	0.478711	0.989927
tRNAHis-tRNAAla	0.0977273	-0.216438	0.411892	1
tRNAIle-tRNAAla	-1.33045	-1.64462	-1.01629	0
tRNALeu-tRNAAla	0.164545	-0.14962	0.478711	0.989927
tRNALeu2-tRNAAla	0.164545	-0.14962	0.478711	0.989927
tRNALys-tRNAAla	-1.30818	-1.62235	-0.994017	0
tRNAMet-tRNAAla	0.164545	-0.14962	0.478711	0.989927
tRNAPhe-tRNAAla	-0.102727	-0.416892	0.211438	1
tRNAPro-tRNAAla	-1.13545	-1.44962	-0.821289	0
tRNASer-tRNAAla	-0.315909	-0.630074	-0.00174393	0.0464755
tRNASer2-tRNAAla	0.164545	-0.14962	0.478711	0.989927
tRNAThr-tRNAAla	-1.35182	-1.66598	-1.03765	0
tRNATrp-tRNAAla	0.0995455	-0.21462	0.413711	1
tRNATyr-tRNAAla	-1.26545	-1.57962	-0.951289	0
tRNAVal-tRNAAla	-0.151364	-0.465529	0.162802	0.997503
tRNAAsn-tRNAArg	0	-0.314165	0.314165	1
tRNAAsp-tRNAArg	-1.37	-1.68417	-1.05583	0
tRNACys-tRNAArg	-4.62	-4.93417	-4.30583	0
tRNAGln-tRNAArg	0	-0.314165	0.314165	1
tRNAGlu-tRNAArg	0	-0.314165	0.314165	1
tRNAGly-tRNAArg	0	-0.314165	0.314165	1
tRNAHis-tRNAArg	-0.0668182	-0.380983	0.247347	1
tRNAIle-tRNAArg	-1.495	-1.80917	-1.18083	0
tRNALeu-tRNAArg	0	-0.314165	0.314165	1
tRNALeu2-tRNAArg	0	-0.314165	0.314165	1
tRNALys-tRNAArg	-1.47273	-1.78689	-1.15856	0
tRNAMet-tRNAArg	0	-0.314165	0.314165	1
tRNAPhe-tRNAArg	-0.267273	-0.581438	0.0468924	0.265085
tRNAPro-tRNAArg	-1.3	-1.61417	-0.985835	0
tRNASer-tRNAArg	-0.480455	-0.79462	-0.166289	3.56e-06
tRNASer2-tRNAArg	0	-0.314165	0.314165	1
tRNAThr-tRNAArg	-1.51636	-1.83053	-1.2022	0
tRNATrp-tRNAArg	-0.065	-0.379165	0.249165	1
tRNATyr-tRNAArg	-1.43	-1.74417	-1.11583	0
tRNAVal-tRNAArg	-0.315909	-0.630074	-0.00174393	0.0464755
tRNAAsp-tRNAAsn	-1.37	-1.68417	-1.05583	0
tRNACys-tRNAAsn	-4.62	-4.93417	-4.30583	0
tRNAGln-tRNAAsn	0	-0.314165	0.314165	1
tRNAGlu-tRNAAsn	0	-0.314165	0.314165	1
tRNAGly-tRNAAsn	0	-0.314165	0.314165	1
tRNAHis-tRNAAsn	-0.0668182	-0.380983	0.247347	1
tRNAIle-tRNAAsn	-1.495	-1.80917	-1.18083	0
tRNALeu-tRNAAsn	0	-0.314165	0.314165	1
tRNALeu2-tRNAAsn	0	-0.314165	0.314165	1
tRNALys-tRNAAsn	-1.47273	-1.78689	-1.15856	0
tRNAMet-tRNAAsn	0	-0.314165	0.314165	1
tRNAPhe-tRNAAsn	-0.267273	-0.581438	0.0468924	0.265085
tRNAPro-tRNAAsn	-1.3	-1.61417	-0.985835	0
tRNASer-tRNAAsn	-0.480455	-0.79462	-0.166289	3.56e-06
tRNASer2-tRNAAsn	0	-0.314165	0.314165	1
tRNAThr-tRNAAsn	-1.51636	-1.83053	-1.2022	0
tRNATrp-tRNAAsn	-0.065	-0.379165	0.249165	1
tRNATyr-tRNAAsn	-1.43	-1.74417	-1.11583	0
tRNAVal-tRNAAsn	-0.315909	-0.630074	-0.00174393	0.0464755
tRNACys-tRNAAsp	-3.25	-3.56417	-2.93583	0
tRNAGln-tRNAAsp	1.37	1.05583	1.68417	0
tRNAGlu-tRNAAsp	1.37	1.05583	1.68417	0
tRNAGly-tRNAAsp	1.37	1.05583	1.68417	0
tRNAHis-tRNAAsp	1.30318	0.989017	1.61735	0
tRNAIle-tRNAAsp	-0.125	-0.439165	0.189165	0.999947
tRNALeu-tRNAAsp	1.37	1.05583	1.68417	0
tRNALeu2-tRNAAsp	1.37	1.05583	1.68417	0
tRNALys-tRNAAsp	-0.102727	-0.416892	0.211438	1
tRNAMet-tRNAAsp	1.37	1.05583	1.68417	0
tRNAPhe-tRNAAsp	1.10273	0.788562	1.41689	0
tRNAPro-tRNAAsp	0.07	-0.244165	0.384165	1
tRNASer-tRNAAsp	0.889545	0.57538	1.20371	0
tRNASer2-tRNAAsp	1.37	1.05583	1.68417	0
tRNAThr-tRNAAsp	-0.146364	-0.460529	0.167802	0.998647
tRNATrp-tRNAAsp	1.305	0.990835	1.61917	0
tRNATyr-tRNAAsp	-0.06	-0.374165	0.254165	1
tRNAVal-tRNAAsp	1.05409	0.739926	1.36826	0
tRNAGln-tRNACys	4.62	4.30583	4.93417	0
tRNAGlu-tRNACys	4.62	4.30583	4.93417	0
tRNAGly-tRNACys	4.62	4.30583	4.93417	0
tRNAHis-tRNACys	4.55318	4.23902	4.86735	0
tRNAIle-tRNACys	3.125	2.81083	3.43917	0
tRNALeu-tRNACys	4.62	4.30583	4.93417	0
tRNALeu2-tRNACys	4.62	4.30583	4.93417	0
tRNALys-tRNACys	3.14727	2.83311	3.46144	0
tRNAMet-tRNACys	4.62	4.30583	4.93417	0
tRNAPhe-tRNACys	4.35273	4.03856	4.66689	0
tRNAPro-tRNACys	3.32	3.00583	3.63417	0
tRNASer-tRNACys	4.13955	3.82538	4.45371	0
tRNASer2-tRNACys	4.62	4.30583	4.93417	0
tRNAThr-tRNACys	3.10364	2.78947	3.4178	0
tRNATrp-tRNACys	4.555	4.24083	4.86917	0
tRNATyr-tRNACys	3.19	2.87583	3.50417	0
tRNAVal-tRNACys	4.30409	3.98993	4.61826	0
tRNAGlu-tRNAGln	0	-0.314165	0.314165	1
tRNAGly-tRNAGln	0	-0.314165	0.314165	1
tRNAHis-tRNAGln	-0.0668182	-0.380983	0.247347	1
tRNAIle-tRNAGln	-1.495	-1.80917	-1.18083	0
tRNALeu-tRNAGln	0	-0.314165	0.314165	1
tRNALeu2-tRNAGln	0	-0.314165	0.314165	1
tRNALys-tRNAGln	-1.47273	-1.78689	-1.15856	0
tRNAMet-tRNAGln	0	-0.314165	0.314165	1
tRNAPhe-tRNAGln	-0.267273	-0.581438	0.0468924	0.265085
tRNAPro-tRNAGln	-1.3	-1.61417	-0.985835	0
tRNASer-tRNAGln	-0.480455	-0.79462	-0.166289	3.56e-06
tRNASer2-tRNAGln	0	-0.314165	0.314165	1
tRNAThr-tRNAGln	-1.51636	-1.83053	-1.2022	0
tRNATrp-tRNAGln	-0.065	-0.379165	0.249165	1
tRNATyr-tRNAGln	-1.43	-1.74417	-1.11583	0
tRNAVal-tRNAGln	-0.315909	-0.630074	-0.00174393	0.0464755
tRNAGly-tRNAGlu	0	-0.314165	0.314165	1
tRNAHis-tRNAGlu	-0.0668182	-0.380983	0.247347	1
tRNAIle-tRNAGlu	-1.495	-1.80917	-1.18083	0
tRNALeu-tRNAGlu	0	-0.314165	0.314165	1
tRNALeu2-tRNAGlu	0	-0.314165	0.314165	1
tRNALys-tRNAGlu	-1.47273	-1.78689	-1.15856	0
tRNAMet-tRNAGlu	0	-0.314165	0.314165	1
tRNAPhe-tRNAGlu	-0.267273	-0.581438	0.0468924	0.265085
tRNAPro-tRNAGlu	-1.3	-1.61417	-0.985835	0
tRNASer-tRNAGlu	-0.480455	-0.79462	-0.166289	3.56e-06
tRNASer2-tRNAGlu	0	-0.314165	0.314165	1
tRNAThr-tRNAGlu	-1.51636	-1.83053	-1.2022	0
tRNATrp-tRNAGlu	-0.065	-0.379165	0.249165	1
tRNATyr-tRNAGlu	-1.43	-1.74417	-1.11583	0
tRNAVal-tRNAGlu	-0.315909	-0.630074	-0.00174393	0.0464755
tRNAHis-tRNAGly	-0.0668182	-0.380983	0.247347	1
tRNAIle-tRNAGly	-1.495	-1.80917	-1.18083	0
tRNALeu-tRNAGly	0	-0.314165	0.314165	1
tRNALeu2-tRNAGly	0	-0.314165	0.314165	1
tRNALys-tRNAGly	-1.47273	-1.78689	-1.15856	0
tRNAMet-tRNAGly	0	-0.314165	0.314165	1
tRNAPhe-tRNAGly	-0.267273	-0.581438	0.0468924	0.265085
tRNAPro-tRNAGly	-1.3	-1.61417	-0.985835	0
tRNASer-tRNAGly	-0.480455	-0.79462	-0.166289	3.56e-06
tRNASer2-tRNAGly	0	-0.314165	0.314165	1
tRNAThr-tRNAGly	-1.51636	-1.83053	-1.2022	0
tRNATrp-tRNAGly	-0.065	-0.379165	0.249165	1
tRNATyr-tRNAGly	-1.43	-1.74417	-1.11583	0
tRNAVal-tRNAGly	-0.315909	-0.630074	-0.00174393	0.0464755
tRNAIle-tRNAHis	-1.42818	-1.74235	-1.11402	0
tRNALeu-tRNAHis	0.0668182	-0.247347	0.380983	1
tRNALeu2-tRNAHis	0.0668182	-0.247347	0.380983	1
tRNALys-tRNAHis	-1.40591	-1.72007	-1.09174	0
tRNAMet-tRNAHis	0.0668182	-0.247347	0.380983	1
tRNAPhe-tRNAHis	-0.200455	-0.51462	0.113711	0.874021
tRNAPro-tRNAHis	-1.23318	-1.54735	-0.919017	0
tRNASer-tRNAHis	-0.413636	-0.727802	-0.0994712	0.000287156
tRNASer2-tRNAHis	0.0668182	-0.247347	0.380983	1
tRNAThr-tRNAHis	-1.44955	-1.76371	-1.13538	0
tRNATrp-tRNAHis	0.00181818	-0.312347	0.315983	1
tRNATyr-tRNAHis	-1.36318	-1.67735	-1.04902	0
tRNAVal-tRNAHis	-0.249091	-0.563256	0.0650743	0.424974
tRNALeu-tRNAIle	1.495	1.18083	1.80917	0
tRNALeu2-tRNAIle	1.495	1.18083	1.80917	0
tRNALys-tRNAIle	0.0222727	-0.291892	0.336438	1
tRNAMet-tRNAIle	1.495	1.18083	1.80917	0
tRNAPhe-tRNAIle	1.22773	0.913562	1.54189	0
tRNAPro-tRNAIle	0.195	-0.119165	0.509165	0.905355
tRNASer-tRNAIle	1.01455	0.70038	1.32871	0
tRNASer2-tRNAIle	1.495	1.18083	1.80917	0
tRNAThr-tRNAIle	-0.0213636	-0.335529	0.292802	1
tRNATrp-tRNAIle	1.43	1.11583	1.74417	0
tRNATyr-tRNAIle	0.065	-0.249165	0.379165	1
tRNAVal-tRNAIle	1.17909	0.864926	1.49326	0
tRNALeu2-tRNALeu	0	-0.314165	0.314165	1
tRNALys-tRNALeu	-1.47273	-1.78689	-1.15856	0
tRNAMet-tRNALeu	0	-0.314165	0.314165	1
tRNAPhe-tRNALeu	-0.267273	-0.581438	0.0468924	0.265085
tRNAPro-tRNALeu	-1.3	-1.61417	-0.985835	0
tRNASer-tRNALeu	-0.480455	-0.79462	-0.166289	3.56e-06
tRNASer2-tRNALeu	0	-0.314165	0.314165	1
tRNAThr-tRNALeu	-1.51636	-1.83053	-1.2022	0
tRNATrp-tRNALeu	-0.065	-0.379165	0.249165	1
tRNATyr-tRNALeu	-1.43	-1.74417	-1.11583	0
tRNAVal-tRNALeu	-0.315909	-0.630074	-0.00174393	0.0464755
tRNALys-tRNALeu2	-1.47273	-1.78689	-1.15856	0
tRNAMet-tRNALeu2	0	-0.314165	0.314165	1
tRNAPhe-tRNALeu2	-0.267273	-0.581438	0.0468924	0.265085
tRNAPro-tRNALeu2	-1.3	-1.61417	-0.985835	0
tRNASer-tRNALeu2	-0.480455	-0.79462	-0.166289	3.56e-06
tRNASer2-tRNALeu2	0	-0.314165	0.314165	1
tRNAThr-tRNALeu2	-1.51636	-1.83053	-1.2022	0
tRNATrp-tRNALeu2	-0.065	-0.379165	0.249165	1
tRNATyr-tRNALeu2	-1.43	-1.74417	-1.11583	0
tRNAVal-tRNALeu2	-0.315909	-0.630074	-0.00174393	0.0464755
tRNAMet-tRNALys	1.47273	1.15856	1.78689	0
tRNAPhe-tRNALys	1.20545	0.891289	1.51962	0
tRNAPro-tRNALys	0.172727	-0.141438	0.486892	0.979233
tRNASer-tRNALys	0.992273	0.678108	1.30644	0
tRNASer2-tRNALys	1.47273	1.15856	1.78689	0
tRNAThr-tRNALys	-0.0436364	-0.357802	0.270529	1
tRNATrp-tRNALys	1.40773	1.09356	1.72189	0
tRNATyr-tRNALys	0.0427273	-0.271438	0.356892	1
tRNAVal-tRNALys	1.15682	0.842653	1.47098	0
tRNAPhe-tRNAMet	-0.267273	-0.581438	0.0468924	0.265085
tRNAPro-tRNAMet	-1.3	-1.61417	-0.985835	0
tRNASer-tRNAMet	-0.480455	-0.79462	-0.166289	3.56e-06
tRNASer2-tRNAMet	0	-0.314165	0.314165	1
tRNAThr-tRNAMet	-1.51636	-1.83053	-1.2022	0
tRNATrp-tRNAMet	-0.065	-0.379165	0.249165	1
tRNATyr-tRNAMet	-1.43	-1.74417	-1.11583	0
tRNAVal-tRNAMet	-0.315909	-0.630074	-0.00174393	0.0464755
tRNAPro-tRNAPhe	-1.03273	-1.34689	-0.718562	0
tRNASer-tRNAPhe	-0.213182	-0.527347	0.100983	0.779507
tRNASer2-tRNAPhe	0.267273	-0.0468924	0.581438	0.265085
tRNAThr-tRNAPhe	-1.24909	-1.56326	-0.934926	0
tRNATrp-tRNAPhe	0.202273	-0.111892	0.516438	0.862316
tRNATyr-tRNAPhe	-1.16273	-1.47689	-0.848562	0
tRNAVal-tRNAPhe	-0.0486364	-0.362802	0.265529	1
tRNASer-tRNAPro	0.819545	0.50538	1.13371	0
tRNASer2-tRNAPro	1.3	0.985835	1.61417	0
tRNAThr-tRNAPro	-0.216364	-0.530529	0.0978015	0.751695
tRNATrp-tRNAPro	1.235	0.920835	1.54917	0
tRNATyr-tRNAPro	-0.13	-0.444165	0.184165	0.999875
tRNAVal-tRNAPro	0.984091	0.669926	1.29826	0
tRNASer2-tRNASer	0.480455	0.166289	0.79462	3.56e-06
tRNAThr-tRNASer	-1.03591	-1.35007	-0.721744	0
tRNATrp-tRNASer	0.415455	0.101289	0.72962	0.000257075
tRNATyr-tRNASer	-0.949545	-1.26371	-0.63538	0
tRNAVal-tRNASer	0.164545	-0.14962	0.478711	0.989927
tRNAThr-tRNASer2	-1.51636	-1.83053	-1.2022	0
tRNATrp-tRNASer2	-0.065	-0.379165	0.249165	1
tRNATyr-tRNASer2	-1.43	-1.74417	-1.11583	0
tRNAVal-tRNASer2	-0.315909	-0.630074	-0.00174393	0.0464755
tRNATrp-tRNAThr	1.45136	1.1372	1.76553	0
tRNATyr-tRNAThr	0.0863636	-0.227802	0.400529	1
tRNAVal-tRNAThr	1.20045	0.886289	1.51462	0
tRNATyr-tRNATrp	-1.365	-1.67917	-1.05083	0
tRNAVal-tRNATrp	-0.250909	-0.565074	0.0632561	0.407359
tRNAVal-tRNATyr	1.11409	0.799926	1.42826	0
a- mean difference
b- lower bound 95% confidence interval
c- upper bound 95% confidence interval
d- P value adjusted using Tukey's post hoc test
